# Supplementary material for: Individualized strategies to target specific mechanisms of disease in malignant melanoma patients displaying unique mutational signatures
Source: Oncotarget. 2015 Jul 25;6(28):25452–65. doi: 10.18632/oncotarget.4545 (PMC4694844; doi:10.18632/oncotarget.4545)
Supplement: Supplementary file 2 [file oncotarget-06-25452-s002.xlsx]

## Sheet: Hoja1
PATIENT	AGE AT DX	SEX	B.I.	LOCALIZATION	CLARK LEVEL	DIAGNOSTIC
1	56	MALE	5	SKIN	>IV	NODULAR MELANOMA
2	81	MALE	10	SKIN AND SOFT TISSUE (ABDOMEN)	V	MALIGNANT MELANOMA
3	70	FEMALE	5	SKIN (LEFT PRETIBIAL)	IV	NODULAR MALIGNANT MELANOMA
4	59	MALE	5	LYMPH NODE	IV	METASTASIS FROM MALIGNANT MELANOMA
5	46	MALE	2	LYMPH NODE	IV	MASSIVE METASTASIS/MALIGNANT MELANOMA
6	75	MALE	N/D	LYMPH NODE	N/D	METASTASIS FROM MALIGNANT MELANOMA
7	77	MALE	4.5	SKIN AND SUBUNGUEAL ZONE (FOOT FINGER)	V	ACRAL LENTIGINOUS MALIGNANT MELANOMA
8	87	FEMALE	9	SKIN (FACE)	IV	ULCERATED NODULAR MELANOMA
9	90	FEMALE	4	SKIN	IV	POLYPOID NODULAR MALIGNANT MELANOMA
10	44	MALE	N/D	SKIN AND SOFT TISSUE (RIGHT AXILE)	N/D	METASTASIS FROM MALIGNANT MELANOMA
11	84	FEMALE	11	SKIN BIOPSY(RIGHT FOREARM)	IV	NODULAR MALIGNANT MELANOMA
12	62	FEMALE	N/D	BIOPSY FROM SKIN AND SOFT TISSUE	N/D	DERMOHYPODERMIC MET. FROM MALIGN. MELANOMA
13	86	FEMALE	17	BIOPSY FROM SKIN AND SOFT TISSUE	IV	AMELANOTIC NODULAR MALIGNANT MELANOMA
14	83	FEMALE	3.2	SKIN IN FOOT FINGUER	IV	ACRAL LENTIGINOUS MALIGNANT MELANOMA
15	84	MALE	4.4	SKIN BIOPSY (RIGHT FOOT)	V	ACRAL LENTIGINOUS MALIGNANT MELANOMA
16	58	FEMALE	N/D	SKIN BIOPSY (INNER TIGH)	N/D	METASTASIS FROM MALIGNANT MELANOMA
17	37	FEMALE	N/D	SKIN AND SOFT TYSSUE (RIGHT GLUTEAL AREA)	N/D	DERMAL/HYPODERMAL MET. FROM MAL. MELANOMA
18	57	FEMALE	N/D	SKIN BIOPSY IN A SCAR IN LEFT TIGH	N/D	TWO NODULES FROM METASTATIC MELANOMA
