# Supplementary material for: Individualized strategies to target specific mechanisms of disease in malignant melanoma patients displaying unique mutational signatures
Source: Oncotarget. 2015 Jul 25;6(28):25452–65. doi: 10.18632/oncotarget.4545 (PMC4694844; doi:10.18632/oncotarget.4545)
Supplement: Supplementary file 5 [file oncotarget-06-25452-s005.xlsx]

## Sheet: Hoja1
Supplementary table IV: Potentially actionable mutations found in silico. Refers to Figure 1
GENE	PATHWAY	MT. NUMBER
CDKN2A	CDK	8
CCR4	GPCR	3
CXCR2	GPCR	2
EDNRA	GPCR	6
GRM2	GPCR	6
GRM3	GPCR	28
GRM5	GPCR	9
LPAR1	GPCR	5
IL2RB	JAK-STAT	9
IL5RA	JAK-STAT	7
IL6ST	JAK-STAT	3
JAK1	JAK-STAT	7
JAK2	JAK-STAT	9
JAK3	JAK-STAT	5
BRAF	MAPK	101
HRAS	MAPK	1
MAP2K1	MAPK	8
MAP2K2	MAPK	5
NF1	MAPK	16
NRAS	MAPK	14
RAF1	MAPK	2
HDAC3	OTHER	4
IDH1	OTHER	4
IDH2	OTHER	4
MAPK7	OTHER	5
PKN1	OTHER	2
PKN2	OTHER	1
ROCK1	OTHER	3
ROCK2	OTHER	8
SYK	OTHER	9
AKT1	PI3K-mTOR	1
AKT2	PI3K-mTOR	1
MTOR	PI3K-mTOR	1
PIK3CA	PI3K-mTOR	6
PIK3CB	PI3K-mTOR	4
PIK3CG	PI3K-mTOR	14
PIK3R1	PI3K-mTOR	3
PTEN	PI3K-mTOR	4
RICTOR	PI3K-mTOR	10
RPTOR	PI3K-mTOR	5
PLCB1	PLC	29
PLCB2	PLC	8
PLCB4	PLC	34
PLCE1	PLC	23
PLCG1	PLC	2
PLCH1	PLC	17
PLCZ1	PLC	20
PRKCA	PLC	3
PRKCB	PLC	4
PRKCE	PLC	1
PRKCG	PLC	2
PRKCQ	PLC	15
EGFR	RTK	4
ERBB4	RTK	30
FGFR1	RTK	1
FGFR2	RTK	10
FLT1	RTK	12
KDR	RTK	15
KIT	RTK	3
MST1R	RTK	2
NTRK1	RTK	9
NTRK3	RTK	8
PDGFRA	RTK	10
PDGFRB	RTK	8
TYRO3	RTK	3
LATS1	YAP	4
LATS2	YAP	3
NF2	YAP	3
TAZ	YAP	1
TEAD2	YAP	3
TEAD4	YAP	1
